# Supplementary material for: Cracking the LUTS Code: A Pre-Urodynamic Tool for DU vs. BOO Diagnosis in Female Patients with Non-Neurogenic LUTS
Source: J Clin Med. 2025 May 23;14(11):3674. doi: 10.3390/jcm14113674 (PMC12156388; doi:10.3390/jcm14113674)
Supplement: Supplementary file 1 [file jcm-14-03674-s001.zip]

Archive with 1 entries (1 files):
- jcm-3571360-supplementary.pdf
